# Supplementary material for: Specialists are central to patient chronic condition care: Medicare ACOs must adapt to this reality
Source: Health Aff Sch. 2025 Nov 21;3(11):qxaf228. doi: 10.1093/haschl/qxaf228 (PMC12661520; doi:10.1093/haschl/qxaf228)
Supplement: qxaf228_Supplementary_Data [file qxaf228_supplementary_data.zip]

Archive with 2 entries (2 files):
- COI Disclosures in One Form - 11112025.docx
- qxaf228_Supplementary_Data.docx
